# Supplementary material for: A robust SNP barcode for typing Mycobacterium tuberculosis complex strains
Source: Nat Commun. 2014 Sep 1;5:4812. doi: 10.1038/ncomms5812 (PMC4166679; doi:10.1038/ncomms5812)
Supplement: Supplementary Data 1 — Mycobacterium tuberculosis complex lineages and sub-lineages [file ncomms5812-s2.xlsx]

## Sheet: Sheet1
Mycobacterium tuberculosis complex lineages and sub-lineages
Lineage or Sub-lineage	Lineage name	No. Samples	Main spoligotype	No. Countries	RD	No. clade-specific SNPs
1	Indo-Oceanic	121	EAI	18	239	473
1.1	Indo-Oceanic	82	EAI4;EAI5;EAI6;EAI3	13	239	38
1.1.1	Indo-Oceanic	10	EAI4;EAI5	4	239	57
1.1.1.1	Indo-Oceanic	5	EAI4	1	239	138
1.1.2	Indo-Oceanic	30	EAI5;EAI3	9	239	154
1.1.3	Indo-Oceanic	42	EAI6	2	239	66
1.2	Indo-Oceanic	39	EAI1;EAI2	9	239	5
1.2.1	Indo-Oceanic	11	EAI2	5	239	87
1.2.2	Indo-Oceanic	28	EAI1	4	239	95
2	East-Asian	388	Beijing	14	None	106
2.1	East-Asian (non-Beijing)	4	Orphan and Manu ancestor	3	None	245
2.2	East-Asian (Beijing)	386	Beijing	13	105-207	123
2.2.1	East-Asian	376	Beijing	13	105-207-181	33
2.2.1.1	East-Asian	16	Beijing	4	105-207-181-150	25
2.2.1.2	East-Asian	2	Beijing	2	105-207-181-142	53
2.2.2	East-Asian	10	Beijing	3	105-207	80
3	East-African-Indian	189	CAS	18	750	262
3.1	East-African-Indian	121	Not CAS1-Delhi	7	750	1
3.1.1	East-African-Indian	102	CAS1-Kili	5	750	101
3.1.2	East-African-Indian	17	CAS2;CAS	3	750	14
3.1.2.1	East-African-Indian	10	CAS2	3	750	24
3.1.2.2	East-African-Indian	7	CAS	1	750	188
4	Euro-American	856	S;T;X;LAM;H	22	None	114
4.1	Euro-American	226	T;H;X families	14	None	81
4.1.1	Euro-American (X-type)	138	X family	8	None	35
4.1.1.1	Euro-American (X-type)	47	X2	3	183	59
4.1.1.2	Euro-American (X-type)	20	X1	2	None	85
4.1.1.3	Euro-American (X-type)	69	X3;X1	6	193	106
4.1.2	Euro-American	77	T1;H1	9	None	17
4.1.2.1	Euro-American (Haarlem)	63	T1;H1	9	182	87
4.2	Euro-American	54	LAM7-TUR;H3;H4;T1	6	None	165
4.2.1	Euro-American (Ural)	26	H3;H4	2	None	43
4.2.2	Euro-American	28	LAM7-TUR;T1	6	None	34
4.2.2.1	Euro-American (TUR)	11	LAM7-TUR	2	None	97
4.3	Euro-American (LAM)	304	LAM	11	None	95
4.3.1	Euro-American (LAM)	9	LAM9	2	None	92
4.3.2	Euro-American (LAM)	24	LAM3	3	None	102
4.3.2.1	Euro-American (LAM)	4	LAM3	1	761	70
4.3.3	Euro-American (LAM)	38	LAM9;T5	8	115	55
4.3.4	Euro-American (LAM)	232	LAM11-ZWE;LAM9;LAM1;LAM4	9	174	55
4.3.4.1	Euro-American (LAM)	28	LAM1	5	174	30
4.3.4.2	Euro-American (LAM)	204	LAM11-ZWE;LAM9;LAM1;LAM4	7	174	35
4.3.4.2.1	Euro-American (LAM)	142	LAM11-ZWE	5	174	18
4.4	Euro-American	40	S;T1;T2	7	None	54
4.4.1	Euro-American	22	S;T1	5	None	52
4.4.1.1	Euro-American (S-type)	11	S	4	None	81
4.4.1.2	Euro-American	11	T1	3	None	119
4.4.2	Euro-American	18	T1;T2	3	None	114
4.5	Euro-American	24	H3;H4;T1	3	122	143
4.6	Euro-American	26	LAM10-CAM;T2	6	None	16
4.6.1	Euro-American (Uganda)	16	T2-Uganda;T2	3	724	108
4.6.1.1	Euro-American	3	T2-Uganda	1	724	67
4.6.1.2	Euro-American	13	T2	3	724	64
4.6.2	Euro-American	10	LAM10-CAM; T3	3	726	52
4.6.2.1	Euro-American	2	T3	1	726	230
4.6.2.2	Euro-American (Cameroon)	8	LAM10-CAM	3	726	144
4.7	Euro-American (mainly T)	6	T1;T5	2	None	11
4.8	Euro-American (mainly T)	142	T1;T2;T3;T4;T5	11	219	25
4.9	Euro-American (H37Rv-like)	32	T1	4	None	88
5	West-Africa 1	17	AFRI_2;AFRI_3	5	711	372
6	West-Africa 2	11	AFRI_1	4	702	220
M. bovis	M. bovis	11	BOV_2;BOV_1	3	None	47
M.bovis and 6	M. bovis and West-Africa 2	22	BOV_2, BOV_1 and AFRI_1	6	None	167
7	Lineage 7	6		2	None	898
